# Supplementary material for: RNA-seq transcriptomic profiling of crassulacean acid metabolism pathway in Dendrobium catenatum
Source: Sci Data. 2018 Nov 13;5:180252. doi: 10.1038/sdata.2018.252 (PMC6233253; doi:10.1038/sdata.2018.252)
Supplement: Supplementary file 1 [file sdata2018252-isa1.zip]

Archive with 4 entries (4 files):
- i_Investigation.txt
- s_Wang325A_study.txt
- a_Wang325A_expI.txt
- a_Wang325A_expII.txt
