# Supplementary material for: RNA-seq transcriptomic profiling of crassulacean acid metabolism pathway in Dendrobium catenatum
Source: Sci Data. 2018 Nov 13;5:180252. doi: 10.1038/sdata.2018.252 (PMC6233253; doi:10.1038/sdata.2018.252)
Supplement: Supplementary file 1 [file sdata2018252-isa1.zip › i_Investigation.txt]

# Investigation File generated for Scientific Data with Investigation File Authoring Tool version 0.1.0 on 05/10/2018 - This metadata file is CC0
ONTOLOGY SOURCE REFERENCE
Term Source Name	NCBITaxon	BTO	OBI	ERO	XCO	CLO
Term Source File	http://data.bioontology.org/ontologies/NCBITAXON	http://data.bioontology.org/ontologies/BTO	http://data.bioontology.org/ontologies/OBI	http://data.bioontology.org/ontologies/ERO	http://data.bioontology.org/ontologies/XCO	http://data.bioontology.org/ontologies/CLO
Term Source Version	2016AB	unknown	2014-08-18	2013-08-02	4.18	2.1.106
Term Source Description	National Center for Biotechnology Information (NCBI) Organismal Classification	BRENDA Tissue and Enzyme Source Ontology	Ontology for Biomedical Investigations	Eagle-I Research Resource Ontology	Experimental Conditions Ontology	Cell Line Ontology
INVESTIGATION
Investigation Identifier
Investigation Title
Investigation Description
Investigation Submission Date
Investigation Public Release Date
INVESTIGATION PUBLICATIONS
Investigation PubMed ID
Investigation Publication DOI
Investigation Publication Author List
Investigation Publication Title
Investigation Publication Status
Investigation Publication Status Term Accession Number
Investigation Publication Status Term Source REF
INVESTIGATION CONTACTS
Investigation Person Last Name
Investigation Person Mid Initials
Investigation Person First Name
Investigation Person Address
Investigation Person Phone
Investigation Person Fax
Investigation Person Email
Investigation Person Affiliation
Investigation Person Roles
Investigation Person Roles Term Accession Number
Investigation Person Roles Term Source REF
STUDY
Study Identifier	10.1038/sdata.2018.252
Study Title	RNA-seq transcriptomic profiling of crassulacean acid metabolism pathway in Dendrobium catenatum
Study Submission Date	05/07/2018
Study Public Release Date	13/11/2018
Study Description	http://www.nature.com/articles/sdata2018252#abstract
Study File Name	s_Wang325A_study.txt
Comment[Subject Keywords]	//;//;///;///
Comment[Manuscript Licence]	CC BY-4.0
Comment[Experimental Metadata Licence]	CC0
Comment[Supplementary Information File Name]	
Comment[Supplementary Information File Type]	x-zip-compressed
Comment[Supplementary Information File URL]	http://www.nature.com/articles/sdata2018252#supplementary-information
Comment[Data Repository]	NCBI Sequence Read Archive;figshare;figshare;figshare
Comment[Data Record Accession]	SRP132541;doi:10.6084/m9.figshare.7040333;doi:10.6084/m9.figshare.7040342;doi:10.6084/m9.figshare.7041725
Comment[Data Record URI]	http://identifiers.org/ncbi/insdc.sra:SRP132541;https://doi.org/10.6084/m9.figshare.7040333;https://doi.org/10.6084/m9.figshare.7040342;https://doi.org/10.6084/m9.figshare.7041725
STUDY DESIGN DESCRIPTORS
Study Design Type	transcription profiling design	stimulus or stress design
Study Design Type Term Accession Number	OBI:0001430	OBI:0001396
Study Design Type Term Source REF	OBI	OBI
STUDY PUBLICATIONS
Study PubMed ID
Study Publication DOI
Study Publication Author List
Study Publication Title
Study Publication Status
Study Publication Status Term Accession Number
Study Publication Status Term Source REF
STUDY FACTORS
Study Factor Name	collection time	experimental condition
Study Factor Type	temporal_interval	experimental condition
Study Factor Type Term Accession Number	http://www.ifomis.org/bfo/1.1/span#TemporalInterval	XCO:0000000
Study Factor Type Term Source REF	ERO	XCO
STUDY ASSAYS
Study Assay Measurement Type	transcription profiling assay	response to stress
Study Assay Measurement Type Term Accession Number	OBI:0000424	GO:0006950
Study Assay Measurement Type Term Source REF	ERO	CLO
Study Assay Technology Type	RNA sequencing	RNA sequencing
Study Assay Technology Type Term Accession Number	ERO:0001658	ERO:0001658
Study Assay Technology Type Term Source REF	ERO	ERO
Study Assay Technology Platform	instrument; manufacturer	instrument; manufacturer
Study Assay File Name	a_Wang325A_expI.txt	a_Wang325A_expII.txt
STUDY PROTOCOLS
Study Protocol Name	Design and sample collection of experiment I	RNA extraction, library preparation, and sequencing	Data filtering and gene quantification	Principal component analysis and heatmap illustration	Design and sample collection of experiment II
Study Protocol Type	specimen collection	RNA sequencing	data transformation	data transformation	specimen collection
Study Protocol Type Term Accession Number	OBI:0000659	ERO:0001658	OBI:0200000	OBI:0200000	OBI:0000659
Study Protocol Type Term Source REF	ERO	ERO	OBI	ERO	ERO
Study Protocol Description					
Study Protocol URI	""	""	""	""	""
Study Protocol Version					
Study Protocol Parameters Name	""	instrument; manufacturer	""	""	""
Study Protocol Parameters Name Term Accession Number	""	""	""	""	""
Study Protocol Parameters Name Term Source REF	""	""	""	""	""
Study Protocol Components Name	""	""	""	""	""
Study Protocol Components Type	""	""	""	""	""
Study Protocol Components Type Term Accession Number	""	""	""	""	""
Study Protocol Components Type Term Source REF	""	""	""	""	""
STUDY CONTACTS
Study Person Last Name	Zou	Wan	Deng	Zheng	Li	Wang
Study Person First Name	Long-Hai	Xiao	Hua	Bao-Qiang	Bai-Jun	Yan
Study Person Mid Initials						
Study Person Email	""	""	""	""	""	chwy8915@sina.com
Study Person Phone						
Study Person Fax						
Study Person Address						
Study Person Affiliation	Key Laboratory of Tree Breeding and Cultivation of State Forestry Administration; State Key Laboratory of Tree Genetics and Breeding; Research Institute of Forestry, Chinese Academy of Forestry, Beijing 100091, China	Key Laboratory of Tree Breeding and Cultivation of State Forestry Administration; State Key Laboratory of Tree Genetics and Breeding; Research Institute of Forestry, Chinese Academy of Forestry, Beijing 100091, China	Research Institute of Forestry Policy and Information, Chinese Academy of Forestry, Beijing 100091, China	Key Laboratory of Tree Breeding and Cultivation of State Forestry Administration; State Key Laboratory of Tree Genetics and Breeding; Research Institute of Forestry, Chinese Academy of Forestry, Beijing 100091, China	Key Laboratory of Tree Breeding and Cultivation of State Forestry Administration; State Key Laboratory of Tree Genetics and Breeding; Research Institute of Forestry, Chinese Academy of Forestry, Beijing 100091, China	Key Laboratory of Tree Breeding and Cultivation of State Forestry Administration; State Key Laboratory of Tree Genetics and Breeding; Research Institute of Forestry, Chinese Academy of Forestry, Beijing 100091, China
Study Person Roles						
Study Person Roles Term Accession Number						
Study Person Roles Term Source REF						
Comment[Study Person ORCID]	0000-0001-5287-8139					
Comment[Funder]						
Comment[FundRef ID]						
Comment[Funder Term Source REF]						
Comment[Grant Identifier]						
