# Supplementary material for: RNA-seq transcriptomic profiling of crassulacean acid metabolism pathway in Dendrobium catenatum
Source: Sci Data. 2018 Nov 13;5:180252. doi: 10.1038/sdata.2018.252 (PMC6233253; doi:10.1038/sdata.2018.252)
Supplement: Supplementary file 1 [file sdata2018252-isa1.zip › s_Wang325A_study.txt]

Source Name	Characteristics[organism]	Term Source REF	Term Accession Number	Characteristics[cultivar]	Characteristics[organism part]	Term Source REF	Term Accession Number	Protocol REF	Sample Name	Comment[experiment number]	Factor Value[collection time]	Factor Value[experimental condition]
Greenhouse cultivated clones of Dendrobium catenatum	Dendrobium catenatum	NCBITaxon	NCBITaxon:906689	Hong-Gan	leaf	BTO	BTO:0000713	Design and sample collection of experiment I	PI1	1	00:30
Greenhouse cultivated clones of Dendrobium catenatum	Dendrobium catenatum	NCBITaxon	NCBITaxon:906689	Hong-Gan	leaf	BTO	BTO:0000713	Design and sample collection of experiment I	PI2	1	00:30
Greenhouse cultivated clones of Dendrobium catenatum	Dendrobium catenatum	NCBITaxon	NCBITaxon:906689	Hong-Gan	leaf	BTO	BTO:0000713	Design and sample collection of experiment I	PI3	1	00:30
Greenhouse cultivated clones of Dendrobium catenatum	Dendrobium catenatum	NCBITaxon	NCBITaxon:906689	Hong-Gan	leaf	BTO	BTO:0000713	Design and sample collection of experiment I	PII1	1	06:30
Greenhouse cultivated clones of Dendrobium catenatum	Dendrobium catenatum	NCBITaxon	NCBITaxon:906689	Hong-Gan	leaf	BTO	BTO:0000713	Design and sample collection of experiment I	PII2	1	06:30
Greenhouse cultivated clones of Dendrobium catenatum	Dendrobium catenatum	NCBITaxon	NCBITaxon:906689	Hong-Gan	leaf	BTO	BTO:0000713	Design and sample collection of experiment I	PII3	1	06:30
Greenhouse cultivated clones of Dendrobium catenatum	Dendrobium catenatum	NCBITaxon	NCBITaxon:906689	Hong-Gan	leaf	BTO	BTO:0000713	Design and sample collection of experiment I	PII4	1	06:30
Greenhouse cultivated clones of Dendrobium catenatum	Dendrobium catenatum	NCBITaxon	NCBITaxon:906689	Hong-Gan	leaf	BTO	BTO:0000713	Design and sample collection of experiment I	PII5	1	06:30
Greenhouse cultivated clones of Dendrobium catenatum	Dendrobium catenatum	NCBITaxon	NCBITaxon:906689	Hong-Gan	leaf	BTO	BTO:0000713	Design and sample collection of experiment I	PIII1	1	12:30
Greenhouse cultivated clones of Dendrobium catenatum	Dendrobium catenatum	NCBITaxon	NCBITaxon:906689	Hong-Gan	leaf	BTO	BTO:0000713	Design and sample collection of experiment I	PIII2	1	12:30
Greenhouse cultivated clones of Dendrobium catenatum	Dendrobium catenatum	NCBITaxon	NCBITaxon:906689	Hong-Gan	leaf	BTO	BTO:0000713	Design and sample collection of experiment I	PIII3	1	12:30
Greenhouse cultivated clones of Dendrobium catenatum	Dendrobium catenatum	NCBITaxon	NCBITaxon:906689	Hong-Gan	leaf	BTO	BTO:0000713	Design and sample collection of experiment I	PIV1	1	17:30
Greenhouse cultivated clones of Dendrobium catenatum	Dendrobium catenatum	NCBITaxon	NCBITaxon:906689	Hong-Gan	leaf	BTO	BTO:0000713	Design and sample collection of experiment I	PIV2	1	17:30
Greenhouse cultivated clones of Dendrobium catenatum	Dendrobium catenatum	NCBITaxon	NCBITaxon:906689	Hong-Gan	leaf	BTO	BTO:0000713	Design and sample collection of experiment I	PIV3	1	17:30
Greenhouse cultivated clones of Dendrobium catenatum	Dendrobium catenatum	NCBITaxon	NCBITaxon:906689	Hong-Gan	leaf	BTO	BTO:0000713	Design and sample collection of experiment I	PIV4	1	17:30
Greenhouse cultivated clones of Dendrobium catenatum	Dendrobium catenatum	NCBITaxon	NCBITaxon:906689	Hong-Gan	leaf	BTO	BTO:0000713	Design and sample collection of experiment I	PIV5	1	17:30
Greenhouse cultivated clones of Dendrobium catenatum	Dendrobium catenatum	NCBITaxon	NCBITaxon:906689	Hong-Gan	leaf	BTO	BTO:0000713	Design and sample collection of experiment I	PIV6	1	17:30
Greenhouse cultivated clones of Dendrobium catenatum	Dendrobium catenatum	NCBITaxon	NCBITaxon:906689	N.A.	leaf	BTO	BTO:0000713	Design and sample collection of experiment II	DR5	2	06:30	water withdrawl 1 days
Greenhouse cultivated clones of Dendrobium catenatum	Dendrobium catenatum	NCBITaxon	NCBITaxon:906689	N.A.	leaf	BTO	BTO:0000713	Design and sample collection of experiment II	DR6	2	18:30	water withdrawl 1 days
Greenhouse cultivated clones of Dendrobium catenatum	Dendrobium catenatum	NCBITaxon	NCBITaxon:906689	N.A.	leaf	BTO	BTO:0000713	Design and sample collection of experiment II	DR7	2	06:30	water withdrawl 6 days
Greenhouse cultivated clones of Dendrobium catenatum	Dendrobium catenatum	NCBITaxon	NCBITaxon:906689	N.A.	leaf	BTO	BTO:0000713	Design and sample collection of experiment II	DR8	2	18:30	water withdrawl 6 days
Greenhouse cultivated clones of Dendrobium catenatum	Dendrobium catenatum	NCBITaxon	NCBITaxon:906689	N.A.	leaf	BTO	BTO:0000713	Design and sample collection of experiment II	DR10	2	18:30	after rewater 3 hours
Greenhouse cultivated clones of Dendrobium catenatum	Dendrobium catenatum	NCBITaxon	NCBITaxon:906689	N.A.	leaf	BTO	BTO:0000713	Design and sample collection of experiment II	DR11	2	06:30	after rewater 15 hours
Greenhouse cultivated clones of Dendrobium catenatum	Dendrobium catenatum	NCBITaxon	NCBITaxon:906689	N.A.	leaf	BTO	BTO:0000713	Design and sample collection of experiment II	DR15	2	18:30	after rewater 27 hours
