# Supplementary material for: RNA-seq transcriptomic profiling of crassulacean acid metabolism pathway in Dendrobium catenatum
Source: Sci Data. 2018 Nov 13;5:180252. doi: 10.1038/sdata.2018.252 (PMC6233253; doi:10.1038/sdata.2018.252)
Supplement: Supplementary file 1 [file sdata2018252-isa1.zip › a_Wang325A_expI.txt]

Sample Name	Protocol REF	Parameter Value[instrument]	Parameter Value[manufacturer]	Assay Name	Raw Data File	Comment[Data Repository]	Comment[Data Record Accession]	Comment[Data Record URI]	Protocol REF	Derived Data File	Comment[Data Repository]	Comment[Data Record Accession]	Comment[Data Record URI]	Protocol REF	Derived Data File	Comment[Data Repository]	Comment[Data Record Accession]	Comment[Data Record URI]
PI1	RNA extraction, library preparation, and sequencing	HiSeq 2500	Illumina	PI1 RNA sequence	SRR7221702	NCBI Sequence Read Archive	SRP132541 	http://identifiers.org/ncbi/insdc.sra:SRP132541 	Data filtering and gene quantification	Dcat_count_Dataset_I_*	figshare	doi:10.6084/m9.figshare.7040342	https://doi.org/10.6084/m9.figshare.7040342	Principal component analysis and heatmap illustration	"heatmap_possion_distance_Dataset_I.pdf
heatmap_possion_distance_Dataset_I.pdf(8.93 kB)
"	figshare	doi:10.6084/m9.figshare.7041725	https://doi.org/10.6084/m9.figshare.7041725
PI2	RNA extraction, library preparation, and sequencing	HiSeq 2500	Illumina	PI2 RNA sequence	SRR7221703	NCBI Sequence Read Archive	SRP132541 	http://identifiers.org/ncbi/insdc.sra:SRP132541 	Data filtering and gene quantification	Dcat_count_Dataset_I_*	figshare	doi:10.6084/m9.figshare.7040342	https://doi.org/10.6084/m9.figshare.7040342	Principal component analysis and heatmap illustration	"heatmap_possion_distance_Dataset_I.pdf
heatmap_possion_distance_Dataset_I.pdf(8.93 kB)
"	figshare	doi:10.6084/m9.figshare.7041725	https://doi.org/10.6084/m9.figshare.7041725
PI3	RNA extraction, library preparation, and sequencing	HiSeq 2500	Illumina	PI3 RNA sequence	SRR7221704	NCBI Sequence Read Archive	SRP132541 	http://identifiers.org/ncbi/insdc.sra:SRP132541 	Data filtering and gene quantification	Dcat_count_Dataset_I_*	figshare	doi:10.6084/m9.figshare.7040342	https://doi.org/10.6084/m9.figshare.7040342	Principal component analysis and heatmap illustration	"heatmap_possion_distance_Dataset_I.pdf
heatmap_possion_distance_Dataset_I.pdf(8.93 kB)
"	figshare	doi:10.6084/m9.figshare.7041725	https://doi.org/10.6084/m9.figshare.7041725
PII1	RNA extraction, library preparation, and sequencing	HiSeq 2500	Illumina	PII1 RNA sequence	SRR7221705	NCBI Sequence Read Archive	SRP132541 	http://identifiers.org/ncbi/insdc.sra:SRP132541 	Data filtering and gene quantification	Dcat_count_Dataset_I_*	figshare	doi:10.6084/m9.figshare.7040342	https://doi.org/10.6084/m9.figshare.7040342	Principal component analysis and heatmap illustration	"heatmap_possion_distance_Dataset_I.pdf
heatmap_possion_distance_Dataset_I.pdf(8.93 kB)
"	figshare	doi:10.6084/m9.figshare.7041725	https://doi.org/10.6084/m9.figshare.7041725
PII2	RNA extraction, library preparation, and sequencing	HiSeq 2500	Illumina	PII2 RNA sequence	SRR7221698	NCBI Sequence Read Archive	SRP132541 	http://identifiers.org/ncbi/insdc.sra:SRP132541 	Data filtering and gene quantification	Dcat_count_Dataset_I_*	figshare	doi:10.6084/m9.figshare.7040342	https://doi.org/10.6084/m9.figshare.7040342	Principal component analysis and heatmap illustration	"heatmap_possion_distance_Dataset_I.pdf
heatmap_possion_distance_Dataset_I.pdf(8.93 kB)
"	figshare	doi:10.6084/m9.figshare.7041725	https://doi.org/10.6084/m9.figshare.7041725
PII3	RNA extraction, library preparation, and sequencing	HiSeq 2500	Illumina	PII3 RNA sequence	SRR7221699	NCBI Sequence Read Archive	SRP132541 	http://identifiers.org/ncbi/insdc.sra:SRP132541 	Data filtering and gene quantification	Dcat_count_Dataset_I_*	figshare	doi:10.6084/m9.figshare.7040342	https://doi.org/10.6084/m9.figshare.7040342	Principal component analysis and heatmap illustration	"heatmap_possion_distance_Dataset_I.pdf
heatmap_possion_distance_Dataset_I.pdf(8.93 kB)
"	figshare	doi:10.6084/m9.figshare.7041725	https://doi.org/10.6084/m9.figshare.7041725
PII4	RNA extraction, library preparation, and sequencing	HiSeq 2500	Illumina	PII4 RNA sequence	SRR7221700	NCBI Sequence Read Archive	SRP132541 	http://identifiers.org/ncbi/insdc.sra:SRP132541 	Data filtering and gene quantification	Dcat_count_Dataset_I_*	figshare	doi:10.6084/m9.figshare.7040342	https://doi.org/10.6084/m9.figshare.7040342	Principal component analysis and heatmap illustration	"heatmap_possion_distance_Dataset_I.pdf
heatmap_possion_distance_Dataset_I.pdf(8.93 kB)
"	figshare	doi:10.6084/m9.figshare.7041725	https://doi.org/10.6084/m9.figshare.7041725
PII5	RNA extraction, library preparation, and sequencing	HiSeq 2500	Illumina	PII5 RNA sequence	SRR7221701	NCBI Sequence Read Archive	SRP132541 	http://identifiers.org/ncbi/insdc.sra:SRP132541 	Data filtering and gene quantification	Dcat_count_Dataset_I_*	figshare	doi:10.6084/m9.figshare.7040342	https://doi.org/10.6084/m9.figshare.7040342	Principal component analysis and heatmap illustration	"heatmap_possion_distance_Dataset_I.pdf
heatmap_possion_distance_Dataset_I.pdf(8.93 kB)
"	figshare	doi:10.6084/m9.figshare.7041725	https://doi.org/10.6084/m9.figshare.7041725
PIII1	RNA extraction, library preparation, and sequencing	HiSeq 2500	Illumina	PIII1 RNA sequence	SRR7221696	NCBI Sequence Read Archive	SRP132541 	http://identifiers.org/ncbi/insdc.sra:SRP132541 	Data filtering and gene quantification	Dcat_count_Dataset_I_*	figshare	doi:10.6084/m9.figshare.7040342	https://doi.org/10.6084/m9.figshare.7040342	Principal component analysis and heatmap illustration	"heatmap_possion_distance_Dataset_I.pdf
heatmap_possion_distance_Dataset_I.pdf(8.93 kB)
"	figshare	doi:10.6084/m9.figshare.7041725	https://doi.org/10.6084/m9.figshare.7041725
PIII2	RNA extraction, library preparation, and sequencing	HiSeq 2500	Illumina	PIII2 RNA sequence	SRR7221697	NCBI Sequence Read Archive	SRP132541 	http://identifiers.org/ncbi/insdc.sra:SRP132541 	Data filtering and gene quantification	Dcat_count_Dataset_I_*	figshare	doi:10.6084/m9.figshare.7040342	https://doi.org/10.6084/m9.figshare.7040342	Principal component analysis and heatmap illustration	"heatmap_possion_distance_Dataset_I.pdf
heatmap_possion_distance_Dataset_I.pdf(8.93 kB)
"	figshare	doi:10.6084/m9.figshare.7041725	https://doi.org/10.6084/m9.figshare.7041725
PIII3	RNA extraction, library preparation, and sequencing	HiSeq 2500	Illumina	PIII3 RNA sequence	SRR7221709	NCBI Sequence Read Archive	SRP132541 	http://identifiers.org/ncbi/insdc.sra:SRP132541 	Data filtering and gene quantification	Dcat_count_Dataset_I_*	figshare	doi:10.6084/m9.figshare.7040342	https://doi.org/10.6084/m9.figshare.7040342	Principal component analysis and heatmap illustration	"heatmap_possion_distance_Dataset_I.pdf
heatmap_possion_distance_Dataset_I.pdf(8.93 kB)
"	figshare	doi:10.6084/m9.figshare.7041725	https://doi.org/10.6084/m9.figshare.7041725
PIV1	RNA extraction, library preparation, and sequencing	HiSeq 2500	Illumina	PIV1 RNA sequence	SRR7221710	NCBI Sequence Read Archive	SRP132541 	http://identifiers.org/ncbi/insdc.sra:SRP132541 	Data filtering and gene quantification	Dcat_count_Dataset_I_*	figshare	doi:10.6084/m9.figshare.7040342	https://doi.org/10.6084/m9.figshare.7040342	Principal component analysis and heatmap illustration	"heatmap_possion_distance_Dataset_I.pdf
heatmap_possion_distance_Dataset_I.pdf(8.93 kB)
"	figshare	doi:10.6084/m9.figshare.7041725	https://doi.org/10.6084/m9.figshare.7041725
PIV2	RNA extraction, library preparation, and sequencing	HiSeq 2500	Illumina	PIV2 RNA sequence	SRR7221711	NCBI Sequence Read Archive	SRP132541 	http://identifiers.org/ncbi/insdc.sra:SRP132541 	Data filtering and gene quantification	Dcat_count_Dataset_I_*	figshare	doi:10.6084/m9.figshare.7040342	https://doi.org/10.6084/m9.figshare.7040342	Principal component analysis and heatmap illustration	"heatmap_possion_distance_Dataset_I.pdf
heatmap_possion_distance_Dataset_I.pdf(8.93 kB)
"	figshare	doi:10.6084/m9.figshare.7041725	https://doi.org/10.6084/m9.figshare.7041725
PIV3	RNA extraction, library preparation, and sequencing	HiSeq 2500	Illumina	PIV3 RNA sequence	SRR7221712	NCBI Sequence Read Archive	SRP132541 	http://identifiers.org/ncbi/insdc.sra:SRP132541 	Data filtering and gene quantification	Dcat_count_Dataset_I_*	figshare	doi:10.6084/m9.figshare.7040342	https://doi.org/10.6084/m9.figshare.7040342	Principal component analysis and heatmap illustration	"heatmap_possion_distance_Dataset_I.pdf
heatmap_possion_distance_Dataset_I.pdf(8.93 kB)
"	figshare	doi:10.6084/m9.figshare.7041725	https://doi.org/10.6084/m9.figshare.7041725
PIV4	RNA extraction, library preparation, and sequencing	HiSeq 2500	Illumina	PIV4 RNA sequence	SRR7221713	NCBI Sequence Read Archive	SRP132541 	http://identifiers.org/ncbi/insdc.sra:SRP132541 	Data filtering and gene quantification	Dcat_count_Dataset_I_*	figshare	doi:10.6084/m9.figshare.7040342	https://doi.org/10.6084/m9.figshare.7040342	Principal component analysis and heatmap illustration	"heatmap_possion_distance_Dataset_I.pdf
heatmap_possion_distance_Dataset_I.pdf(8.93 kB)
"	figshare	doi:10.6084/m9.figshare.7041725	https://doi.org/10.6084/m9.figshare.7041725
PIV5	RNA extraction, library preparation, and sequencing	HiSeq 2500	Illumina	PIV5 RNA sequence	SRR7221714	NCBI Sequence Read Archive	SRP132541 	http://identifiers.org/ncbi/insdc.sra:SRP132541 	Data filtering and gene quantification	Dcat_count_Dataset_I_*	figshare	doi:10.6084/m9.figshare.7040342	https://doi.org/10.6084/m9.figshare.7040342	Principal component analysis and heatmap illustration	"heatmap_possion_distance_Dataset_I.pdf
heatmap_possion_distance_Dataset_I.pdf(8.93 kB)
"	figshare	doi:10.6084/m9.figshare.7041725	https://doi.org/10.6084/m9.figshare.7041725
PIV6	RNA extraction, library preparation, and sequencing	HiSeq 2500	Illumina	PIV6 RNA sequence	SRR7221715	NCBI Sequence Read Archive	SRP132541 	http://identifiers.org/ncbi/insdc.sra:SRP132541 	Data filtering and gene quantification	Dcat_count_Dataset_I_*	figshare	doi:10.6084/m9.figshare.7040342	https://doi.org/10.6084/m9.figshare.7040342	Principal component analysis and heatmap illustration	"heatmap_possion_distance_Dataset_I.pdf
heatmap_possion_distance_Dataset_I.pdf(8.93 kB)
"	figshare	doi:10.6084/m9.figshare.7041725	https://doi.org/10.6084/m9.figshare.7041725
