# Supplementary material for: RNA-seq transcriptomic profiling of crassulacean acid metabolism pathway in Dendrobium catenatum
Source: Sci Data. 2018 Nov 13;5:180252. doi: 10.1038/sdata.2018.252 (PMC6233253; doi:10.1038/sdata.2018.252)
Supplement: Supplementary file 1 [file sdata2018252-isa1.zip › a_Wang325A_expII.txt]

Sample Name	Protocol REF	Parameter Value[instrument]	Parameter Value[manufacturer]	Assay Name	Raw Data File	Comment[Data Repository]	Comment[Data Record Accession]	Comment[Data Record URI]	Protocol REF	Derived Data File	Comment[Data Repository]	Comment[Data Record Accession]	Comment[Data Record URI]
DR5	RNA extraction, library preparation, and sequencing	HiSeq 2000	Illumina	DR5 RNA sequence	SRR7223299	NCBI Sequence Read Archive	SRP132541	http://identifiers.org/ncbi/insdc.sra:SRP132541	Data filtering and gene quantification	Dcat_count_Dataset_II_*	figshare	doi:10.6084/m9.figshare.7040342	https://doi.org/10.6084/m9.figshare.7040342
DR6	RNA extraction, library preparation, and sequencing	HiSeq 2000	Illumina	DR6 RNA sequence	SRR7223298	NCBI Sequence Read Archive	SRP132541	http://identifiers.org/ncbi/insdc.sra:SRP132541	Data filtering and gene quantification	Dcat_count_Dataset_II_*	figshare	doi:10.6084/m9.figshare.7040342	https://doi.org/10.6084/m9.figshare.7040342
DR7	RNA extraction, library preparation, and sequencing	HiSeq 2000	Illumina	DR7 RNA sequence	SRR7223301	NCBI Sequence Read Archive	SRP132541	http://identifiers.org/ncbi/insdc.sra:SRP132541	Data filtering and gene quantification	Dcat_count_Dataset_II_*	figshare	doi:10.6084/m9.figshare.7040342	https://doi.org/10.6084/m9.figshare.7040342
DR8	RNA extraction, library preparation, and sequencing	HiSeq 2000	Illumina	DR8 RNA sequence	SRR7223300	NCBI Sequence Read Archive	SRP132541	http://identifiers.org/ncbi/insdc.sra:SRP132541	Data filtering and gene quantification	Dcat_count_Dataset_II_*	figshare	doi:10.6084/m9.figshare.7040342	https://doi.org/10.6084/m9.figshare.7040342
DR10	RNA extraction, library preparation, and sequencing	HiSeq 2000	Illumina	DR10 RNA sequence	SRR7223296	NCBI Sequence Read Archive	SRP132541	http://identifiers.org/ncbi/insdc.sra:SRP132541	Data filtering and gene quantification	Dcat_count_Dataset_II_*	figshare	doi:10.6084/m9.figshare.7040342	https://doi.org/10.6084/m9.figshare.7040342
DR11	RNA extraction, library preparation, and sequencing	HiSeq 2000	Illumina	DR11 RNA sequence	SRR7223295	NCBI Sequence Read Archive	SRP132541	http://identifiers.org/ncbi/insdc.sra:SRP132541	Data filtering and gene quantification	Dcat_count_Dataset_II_*	figshare	doi:10.6084/m9.figshare.7040342	https://doi.org/10.6084/m9.figshare.7040342
DR15	RNA extraction, library preparation, and sequencing	HiSeq 2000	Illumina	DR15 RNA sequence	SRR7223297	NCBI Sequence Read Archive	SRP132541	http://identifiers.org/ncbi/insdc.sra:SRP132541	Data filtering and gene quantification	Dcat_count_Dataset_II_*	figshare	doi:10.6084/m9.figshare.7040342	https://doi.org/10.6084/m9.figshare.7040342
